# Supplementary material for: Cytotoxic Effect of a β1,4-Galactosyltransferase Inhibitor in Hepatic Carcinoma Cells
Source: Cells. 2026 Jan 28;15(3):251. doi: 10.3390/cells15030251 (PMC12897170; doi:10.3390/cells15030251)
Supplement: Supplementary file 1 [file cells-15-00251-s001.zip]

Archive with 1 entries (1 files):
- cells-4075565-supplementary.pdf
